# Supplementary material for: Antibacterial activity of isopropoxy benzene guanidine against Riemerella anatipestifer
Source: Front Pharmacol. 2024 Feb 2;15:1347250. doi: 10.3389/fphar.2024.1347250 (PMC10870170; doi:10.3389/fphar.2024.1347250)
Supplement: Supplementary file 1 [file Table1.XLSX]

## Sheet: Table S1
Table S1. The information of 50 R. anatipestifer isolates in this study
Year	Strains	Character	Source	MIC Values（mg/L）
				CEQ	CTX	NEO	GEN	DOX	CL	ENR	FLR	SXT	RIF	TMI	IBG
2021	GDH21D4	Wildtype	Duck	8	1	64	64	1	>64	4	8	64	32	>64	2
2021	GDH21D5	Wildtype	Duck	2	1	64	64	2	>64	4	4	>64	0.064	64	1
2021	GDH21D6	Wildtype	Duck	8	1	128	64	2	>64	4	4	>64	0.064	64	1
2021	GDH21D7	Wildtype	Duck	8	1	128	32	2	>64	4	4	>64	0.064	64	1
2021	GDH21D8	Wildtype	Duck	16	1	128	64	2	>64	8	4	>64	0.064	64	1
2021	GDH21D10	Wildtype	Duck	2	1	128	64	2	>64	4	4	>64	0.064	32	1
2021	GDH21D11	Wildtype	Duck	8	1	64	64	2	>64	4	4	>64	0.064	32	1
2021	GDH21D12	Wildtype	Duck	8	1	128	64	2	>64	8	4	>64	0.064	64	1
2021	GDH21D13	Wildtype	Duck	8	1	128	16	2	>64	8	4	>64	0.064	64	1
2021	GDH21D14	Wildtype	Duck	4	1	128	64	2	>64	4	4	>64	0.064	64	1
2021	GDH21D15	Wildtype	Duck	8	1	128	64	2	>64	4	4	>64	0.064	64	1
2021	GDH21D17	Wildtype	Duck	8	1	128	64	2	32	4	4	>64	0.064	64	1
2021	GDH21D22	Wildtype	Duck	32	4	128	64	2	>64	4	8	64	4	>64	1
2021	GDH21D23	Wildtype	Duck	8	4	128	64	2	>64	4	4	64	4	>64	1
2021	GDH21D24	Wildtype	Duck	32	4	128	32	2	16	4	16	64	8	>64	1
2021	GDH21D25	Wildtype	Duck	32	4	128	64	2	>64	4	8	64	8	>64	0.5
2021	GDH21D26	Wildtype	Duck	32	4	128	64	2	>64	4	16	64	8	>64	1
2021	GDH21D27	Wildtype	Duck	8	1	128	32	2	>64	4	4	32	0.125	>64	1
2021	GDH21D28	Wildtype	Duck	8	1	128	64	2	>64	8	2	32	0.125	>64	1
2021	GDH21D29	Wildtype	Duck	8	1	128	64	2	32	8	2	32	0.125	>64	1
2021	GDH21D30	Wildtype	Duck	8	1	128	64	2	>64	8	2	32	0.125	>64	1
2021	GDH21D31	Wildtype	Duck	8	1	128	32	2	>64	2	2	32	0.125	>64	1
2021	GDH21D36	Wildtype	Duck	0.015	0.125	128	64	1	>64	4	1	64	16	64	1
2021	GDH21D37	Wildtype	Duck	0.03	0.125	128	64	1	>64	4	1	64	16	8	1
2021	GDH21D38	Wildtype	Duck	0.03	0.125	128	64	1	>64	4	1	64	32	64	1
2021	GDH21D39	Wildtype	Duck	1	0.25	32	64	4	>64	4	8	32	4	>64	1
2021	GDH21D46	Wildtype	Duck	2	2	>128	64	2	32	2	4	64	>32	16	2
2021	GDH21D47	Wildtype	Duck	0.06	0.03	128	64	4	>64	8	4	32	16	16	1
2021	GDH21D48	Wildtype	Duck	0.015	0.06	128	64	4	>64	2	4	32	0.125	8	1
2021	GDH21D49	Wildtype	Duck	0.015	0.03	128	64	4	>64	2	4	64	0.125	8	1
2022	GDH21D62	Wildtype	Duck	0.06	0.125	128	64	2	64	8	4	>64	0.064	64	1
2022	GDH21D63	Wildtype	Duck	0.015	0.03	128	64	2	>64	4	4	>64	0.064	64	2
2022	GDH21D64	Wildtype	Duck	2	1	128	64	2	>64	4	4	>64	0.064	64	1
2022	GDH21D65	Wildtype	Duck	2	1	128	64	2	>64	4	4	>64	0.064	64	1
2022	GDH21D66	Wildtype	Duck	1	4	64	32	2	>64	4	8	64	4	>64	1
2022	GDH21D67	Wildtype	Duck	4	4	128	64	2	>64	4	4	64	4	>64	0.5
2022	GDH21D69	Wildtype	Duck	32	4	128	64	2	>64	4	16	64	8	>64	0.5
2022	GDH21D70	Wildtype	Duck	32	4	128	64	1	>64	4	8	64	8	>64	1
2022	GDH21D71	Wildtype	Duck	32	4	128	64	2	64	4	16	64	8	>64	1
2022	GDH21D79	Wildtype	Duck	8	1	128	64	2	>64	4	4	32	0.125	>64	1
2022	GDH21D82	Wildtype	Duck	8	4	128	64	1	>64	8	2	32	0.125	>64	2
2022	GDH21D91	Wildtype	Duck	8	1	128	32	2	32	4	4	>64	4	64	0.5
2022	GDH21D92	Wildtype	Duck	0.5	0.25	128	64	2	>64	8	8	>64	0.064	64	1
2022	GDH21D95	Wildtype	Duck	2	1	128	64	4	>64	4	4	32	0.125	32	0.5
2022	GDH21D97	Wildtype	Duck	8	1	64	64	2	>64	4	4	>64	0.064	32	1
2022	GDH21D98	Wildtype	Duck	1	0.5	128	64	1	>64	8	16	>64	4	64	1
2022	GDH21D99	Wildtype	Duck	2	1	64	16	2	>64	2	4	32	8	64	1
2022	GDH21D119	Wildtype	Duck	8	2	128	64	2	64	4	8	>64	0.064	64	1
2022	GDH21D125	Wildtype	Duck	2	1	128	32	2	>64	4	4	>64	0.125	64	1
2022	GDH21D128	Wildtype	Duck	0.03	0.25	64	64	1	64	8	4	32	0.125	32	1
CEQ, cefquinome; CTX, cefoxitin; NEO, neomycin; GEN, gentamycin; DOX, doxycycline; CL, colistin; ENR, enrofloxacin; FLR, florfenicol; STX, sulfamethoxazole/trimethoprim; RIF, rifamycin; TMI, tilmicoisn; IBG, isopropoxy benzene guanidine.
